# Supplementary material for: In-vitro evaluation of immunomodulatory activity of sulphation-modified total ginsenosides derivative-3
Source: Front Vet Sci. 2023 Jan 25;10:1068315. doi: 10.3389/fvets.2023.1068315 (PMC9907730; doi:10.3389/fvets.2023.1068315)
Supplement: Supplementary file 1 [file Data_Sheet_1.zip]

Archive with 3 entries (3 files):
- +-▌++f_+--+▌f123456.opj
- Data-excel.xlsx
- 20221009-SMTG-Supplementary material-1.doc
