# Supplementary material for: In-vitro evaluation of immunomodulatory activity of sulphation-modified total ginsenosides derivative-3
Source: Front Vet Sci. 2023 Jan 25;10:1068315. doi: 10.3389/fvets.2023.1068315 (PMC9907730; doi:10.3389/fvets.2023.1068315)
Supplement: Supplementary file 1 [file Data_Sheet_1.zip › Data-excel.xlsx]

## Sheet: 9999
Cytotoxic								Levels of IFN-γ
C50	C100	C400	C700	C1000	药物分组Cytotoxic			IFN5	IFN10	INF50	药物分组INF
0.125	0.125	0.125	0.125	0.125	Control			441.52	441.52	441.52	Control
0.122	0.122	0.122	0.122	0.122	Control			438.67	438.67	438.67	Control
0.128	0.128	0.128	0.128	0.128	Control			444.26	444.26	444.26	Control
0.123	0.123	0.123	0.123	0.123	Control			447.59	447.59	447.59	Control
0.128	0.118	0.125	0.119	0.082	TG			442.6	556.77	627.25	TG
0.122	0.12	0.119	0.124	0.079	TG			443.51	559.1	628.33	TG
0.124	0.126	0.117	0.118	0.081	TG			440.29	551.26	629.09	TG
0.12	0.121	0.122	0.121	0.085	TG			444.57	557.08	625.31	TG
0.195	0.195	0.223	0.226	0.225	SMTG-d3			638.96	712.6	885.69	SMTG-d3
0.192	0.192	0.221	0.225	0.229	SMTG-d3			639.2	710.26	888.27	SMTG-d3
0.19	0.193	0.218	0.222	0.23	SMTG-d3			635.97	712.53	886.12	SMTG-d3
0.189	0.191	0.224	0.229	0.238	SMTG-d3			640.25	713.45	883.5	SMTG-d3
T lymphocyte proliferation test								Levels of TNF-α
T5	T10	T50	药物分组TLYM					TNF5	TNF10	TNF50	药物分组TNF
0.218	0.218	0.218	Control					1276.81	1276.81	1276.81	Control
0.22	0.22	0.22	Control					1277.06	1277.06	1277.06	Control
0.213	0.213	0.213	Control					1274.85	1274.85	1274.85	Control
0.217	0.217	0.217	Control					1279.22	1279.22	1279.22	Control
0.218	0.22	0.221	TG					1475.05	1652.12	1780.74	TG
0.216	0.223	0.222	TG					1472.33	1653.29	1781.29	TG
0.22	0.221	0.224	TG					1470.18	1651.6	1782.07	TG
0.223	0.218	0.219	TG					1471.59	1652.37	1778.92	TG
0.269	0.272	0.285	SMTG-d3					1842.14	2846.32	3513.3	SMTG-d3
0.27	0.273	0.288	SMTG-d3					1841.09	2845.99	3516.49	SMTG-d3
0.266	0.275	0.281	SMTG-d3					1839.11	2844.27	3510.96	SMTG-d3
0.265	0.277	0.29	SMTG-d3					1840.53	2847.6	3514.35	SMTG-d3
NK cell activity test								Levels of IL-2
NK5	NK10	NK50	药物分组NK cell					IL5	IL10	IL50	药物分组IL
0.012	0.012	0.012	Control					1066.67	1066.67	1066.67	Control
0.014	0.014	0.014	Control					1065.2	1065.2	1065.2	Control
0.01	0.01	0.01	Control					1067.51	1067.51	1067.51	Control
0.012	0.012	0.012	Control					1063.92	1063.92	1063.92	Control
0.075	0.081	0.099	TG					986.36	757.44	658.29	TG
0.077	0.088	0.096	TG					985.24	755.37	657.58	TG
0.079	0.083	0.093	TG					988.27	752.5	655.2	TG
0.072	0.08	0.092	TG					986.3	758.66	660.33	TG
0.183	0.246	0.328	SMTG-d3					775.4	1199.8	696.3	SMTG-d3
0.188	0.244	0.322	SMTG-d3					778.04	1197.49	694.27	SMTG-d3
0.18	0.249	0.325	SMTG-d3					779.25	1198.22	697.51	SMTG-d3
0.184	0.241	0.33	SMTG-d3					777.04	1198.58	697.49	SMTG-d3
